# Supplementary material for: Stakeholder engagement in a hypertension and diabetes prevention research program: Description and lessons learned
Source: PLoS One. 2022 Oct 20;17(10):e0276478. doi: 10.1371/journal.pone.0276478 (PMC9584412; doi:10.1371/journal.pone.0276478)
Supplement: S1 Dataset — (XLSX) [file pone.0276478.s001.xlsx]

## Sheet: codebook
Theme	Code	Definition
Healthy food
	Balance diet	Any reference to variety of food or food meeting the need of person for maintaining health, viability and general well being. Examples "Swasthakar bhannale chai aba sabai nutrients haru hunu paryo/ tesma pani aba adequate amount ma /age anushar haina/ usko aafno working labour kasto garcha tyo anushar adequate amount ma hunu paryo. "
	Hygenic food	Any reference to cleaniness or hygene during the process of preparation, cooking, serving or storing that ensure safety of food and maintinence of the health
	Healthy Food	Any reference to food groups or food that is considered healthy or good for health or beneficial for health
Unhealthy food	Unhygenic food	Any reference related to food unhgynecially process, cooked or stored or served.
	Unbalanced diet	Any reference to quantity or quality of food that hamper the maintaining health, viability and general well being. It can range from excess amount of food or less amount of food or excess/less nutrients like fat, protien, carbohydrate etc.
	Unhealthy food	Any reference to food groups or food that is considered unhealthy or bad for health or harmful for health
	Food related with diabetes/obesity	Any reference to food that is protective or risk or consume after diagnosing the diabetes
Perception on canteen	Healthy food at canteen	Any reference to food avialable in canteen those consider beneficial for health or good for health or healthy
	Unhealthy food at canteen	Any referece to food avialabe in canteen those are consier unhealthy or harmful for health or not good for health
	positive attribute	Any things that the staff consider unique or advantage of the canteen
	Negative attribute	Any things that the staff consider sub standard or complain about the canteen
	Healthy options for canteen food	any things that are suggested for adding the food or replacing food or removing food at the canteen
Barriers for healthy food	Taste	Any reference related to taste or peference that obstacle to service user/providers to bring or utilise healthy option in canteen.
	Cost	Any reference related to the cost or price that obstacle to service user/providers to bring or utilise healthy option in canteen.
	Resources	Any reference related to resource that obstacle for service user/providers to bring or utilise healthy options in canteen. It can range from human resources, infrastructure, material etc.
	Barriers	Any reference that obstacle to service user/providers to bring or utilise healthy option in canteen.
Facilitator for healthy food	Information	Any reference related to message, infomration, boards that encourage service users/provides to bring or utilise healthy option in canteen
	Training	Any reference related to training on cooking, healthy food that encourage service users/provides to bring or utilise healthy option in canteen
	Healthy option	Any reference related to adding or removing or replacement or change in food availibity that encourage service users/providers to bring or utilise healthy option in canteen
	Stakeholders	Any reference to involvement of admin or personnel other than canteen staff that encourage service users/providers to bring or utilise healthy option in canteen
	Facilitators	Any reference that encourage service users/providers to bring or utilise healthy option in canteen

## Sheet: Healthy and unhealthy foods
	Category	CODES	Sub-codes	Medical non shift	non medical supportive	non medical administrative	Medical shift	Talla Canteen	Talla canteen	Mathi canteen	Admin/shankar	Admin Maniram	Mathi canteen	Thakur	lama dai	dr koju
Healthy diet	Attributes	As per body requirement		all nutrient adequate		calorie according to body weight	Locally grown		fresh food	hygenic food		free of organisms	hygenic food		hygenic food	every food is healthy until it is contaminated or adulterated
				quantity needed by body			Cost effective			less salty food		free of insecticides			mixed diet
							Hygenic			fresh food
						Seasonal food	home cooked foods
				over eating of any specific food. eg: fat			locally grown vegetables
		Balnaced diet		balance of carbohydrate, protien and fat	mix of vegetables, rice, pulses, milk etc	adequate protien, nutrient, vitamins, carbohydrates as per WHO standard	carbohydrate, protein, fat, mineral, balance									carbohydrate, mineral, protien balanced
				over eating foods
				has all nutrients according to age and physical activity		nutritious food according to time
				has all nutrients and adequate calorie		carbodhydrate, protein, vitamins
			Sutiable to activity	according to level of activity
			Less/Low fat	less fat, low fat
		Suitable to environment		according to places temperatture
		Culturally adopted		example:		bakery item like donut
		beneficial for health	healthy	that doesnot harm body	that benefits health
	Food groups
		Mixed diet		mixed food such as meet with green vegetables			Lentils, Meat, Fish, Greens, vegetables
		Nepali Diet		Rice lentil and curry	rice, pulses and curry that we consume	nepali diet	Rice, Chiura, protein, gedagudi, egg								salad, lentils, green vegetables	nepali diet rich with carbohydrate
		Meat/Fish			Meat/fish		Fuits									fruits and vegetable
		Fruits			Fruits		Greens									grains
					green vegetables, lentils, yogurt all foods in balanced combinatino		Vegetables									white meat
					locall grown organic vegetables											fish
					consumption in limit
	Process	hygenic food		clean, free from microorganims	clean and good food		hygenic preparation	hygenically prepared food	hygenic food
							carbohydrate, protien, fat, minelral				nutritious food
	Probe chau chau/biscuit
											free of germs
											balance diet that protects from disease and provide enough energy
Unhealthy diet	Attritubes	Stale			stale food, smelly and decompose food	stale and decomposed food	stale "bassi"	stale food	stale food	stale food			bassi khana		stale food
		Junk food		spicy noodle, fried chips		noodles, chips, fast food	junk food
							with flies	ajinamoto								reused oil unhelthy
		not as per body requirment		more or less than required			open food (uncovered)									deep fired food
		High fat diet		fired food , oily food	oily food	fat containing food	high fat	oily food
		excess amount of food		excess amont of food		over eating
		not according to health condition		diet not according to disease condition
					chemical fertiliser used food					chemical fertiliser used food		food conataining insectides, fertilizers
	Process	unhygenic	Behaviours	properly not cleaned		food with flies						uncleaned or undercooked			unhgenic food
		poorly prepared food		undercooked,		properly not washed food
	Food group	cold drinks: unhealhty				barbiqued food	cold drinks
		high salt intake		high salty vegetables								junk food like chips, chauchau			cold drinks	canned food: salty and contain preservative
								bread
								doughnut
	Probe soda				people drinks as per their desire	contaning high sugar		it is good ( misconception)	it is good(misconception)	non edible item		healthy item				cold drinks itself isnot risky however it contain high sugar and should not take more
					decrease gastri problem	artifical color added
					donot know how it is made
Diabetes and diet	good for diabetes	diabetic diet				Whole wheat pan bread	low carbohydrate	Dry food like roti maize	dry food like roti, dindo	roti ,			light diet		dry food
		Par boiled rice		Par boiled rice (prevent obesity)	parboiled rice	parboiled rice	greens		Vegetables	only one time rice			less oily food		roti
					fruits	brown rice	lentils			whole Wheat powder			food according to time schedule		green vegetable
		Maize/Wheat better		less carbohydrate than rice	Dry food like chapati	maize porridge	Fruits			maize powder			boiled food		soup
				more fibre	greens	misconception(washing rice multiple time will decrease carbohydrate contain and good for diabetes)	vegetables			green vegetables					fruits
	food for diabetes people	commercial rice		lalkilla, coated rice			Nepali diet (rice, lentils, vegetables)			salad
		Maize items		traditoin of eating maize items after diabetes			parboiled rice
							whole wheat pan bread (roti)
							"One thinks parboiled rice is sugar free"
							well banlanced diet
							eat one time rice and other time roti
	Bad for diaetes	food leading to obesity	high carbohydrate	carbohydrate rich diet ( Bhaat)	high sugar containing food like sweets	over eating of food	taichin rice	oily food	any type of rice	sugary product		not in time ( misconception)	eating food with satisfaction (aatma santusti) leads to obesity		salad, fruits (lack of knowledge)
					high carbohydrate rich food like potato, rice	oily food	red meat	meat	high fat diet	milk product with sugar ( misconception)		high fat containg diet	meat		eating in times leads to obesity
					Local rice	carbohydrate diet	sweets (mithai, jeri,lalmohan)					no specific diet risk for diabetes
					red meat like goat	potato	oily
					oily food		excess alcohol
							junk foods
							juice
							cold drinks - because has carbohydrate and carbonated
Rice	White rice	Attributes (plus)	Status symbol	as a status symbol
				influence of advertisement
			Visual satisfaction	looks long and slender												contain concentrate carbohydrate
		Alternative		Brown rice												maize, roti
	Perception on parbolied rice	Unpalatble parboiled rice		difficult to swallow
		Misconception		food for poor people
		culturally adopted		eg manglore
					doenot cause obesity
	Brown rice	brown rice		expensive, unaviablity	same as par boiled rice	same as parboiled rice										rich in fibres
				prediabetic, hypertensive people would like it	donot know, havenot tried	outer brown containg more carbohydrate
						tasteless
						traditionally used to take brown rice
	Local Rice			rich in carbohydrate	contain more carbohydrate
				people sell it and buy other white rice
	Alternative to rice			roti, maize porridge, millete porridge											roti, porridge
		Roti		tradition of eating roti at evening
		Changing food habit		from maize to junk food

## Sheet: healthy and unhealthy food in c
Cagtegories	CODES	Sub-codes	FGD1	FGD2	FGD3	FGD4	Interview 1	Interview 2	interview 3	interview 4	interview 5	inerview 6	interview 7	interview 8	interview 9
Available food	satisfied with canteen food			canteen food healthy than outside	currelty avialable food is healthy	has not seen anyone putting on weight for eating canteen food	50 percent food are good	current food is healthy	food are fresh and good		current food healthy except readymade food like noodles				canteen food is healthy overall
	Suitable to environment					has to be changed with environment		no need to change food	no need to change item in canteen
						need seasonal foods
Attributes (plus)	Hygenic canteen food			Canteen is clean than other		hygenic than other resturants		fresh items	avialable of fridge and cold room in main canteen		appointed coordinator for controlling and coordination.			hygenic
	Cheaper canteen food		cheaper than other place	food are cheaper	food are cheapest		cheaper canteen food	improve sanitation in comparision to prevously				canteen food cheaper		fresh
														cheap
Attributes (minus)	High fat diet: canteen	oily food	oily food			oily
						oily vegetables
						oily greens
	Behaviour of staff			discrimination on treatment for different level of staff		less oily for patients, more for staffs
	HIgh spices in diet					spicy
	Poor preparation of food		greens not washed properly,under cooked greens	geda gude pakhale ko dekhdina, chamal pani nifandaina		greens not washed properly
			food with insect
	poor sanitary conditions					floors are water stagnant
	Unhygenic behavior		plates licking by dog, plates not dired			mix meat and greens
			nose cleaning while cooking			same wash basin used for cleaning dishes and vegetables
			cook with fungal infected hands			aprons dirty
	reused oil		use oil for multiple time	multiple time use of oil			re use for 2-3 days depending on the amount		used to use reused oil previously			clear oil, that are used for puri, are reused. However they doesnot use oil used for frying meat
	rewarming of food		decrease nutrition values of food						we will throw oil after fish or meat fry however use immediately used french fry fried oil.
	Limited aviability of vairites		everday same kind of food	similar kind of food avialable everyday
				only spicy potato, spicy noodles in afternoon				large number of consumer from students to doctors	not following food avialablity routine
Healthy food in canteen	milk product		milk, yogart		boiled egg	vegetables	curry		at 11:30 staff ask for breakfast though the time is upto 10:30, how can we deny the request?						vegetables in breakfast goo
							bread omlet								puri is also not that unhealthy
Unhealthy foods in canteen	Bakery product: unhealthy			cream donut	bakery item, also not fresh 'baasi'	bread	ue of ajinamoto	oily chicken, chowmean item	Puri is given once a week. So it doesnot effect much						doughnut is unhealthy
	cold drinks				oily vegetables	oily meat	inorganic vegetables
	Junk food		Spicy noddles			oily vegetable (less oily than when gas was available)
						instant noodles (chau chau sadheko)
						Potato (aalu sadheko)
						Oily chowmein
Add foods	Addition of varity of foods					greens (saag)
	Roti	barriers	lack of adequate manpowers	lack of adequate manpower	limited manpower	Put roti as alternative	lack of adequate manpower		naan roti			put roti as alternative
				Put roti as alternative to rice	Roti as alternative	Yogurt			rumali roti
						Ham burger
	breafast items		Oat meals	fruits	fruits	oat meats						sel roti		pancake
			Cornflakes	roti	green salad	corn flakes						porridge
			egg			fruits						boiled vagetables
			fruits			Salad
			roti
	Fresh juice alternative to cold drinks				fruits juice	Juice			Lassi					Lassi
					seperater sugar and tea				fresh juice
Remove foods	Items that can be removed	Lunch items (green salad)	Cream Donut	oily bakery item	chauchau	Bakery items						chauchau
		Brown rice
opinion on salad								not used oftenly	made avialable if there is no greens in lunch			not to eat uncooked better			it is better to add salads
									staff takes when it is free but does not pay for salad						hardly eat 1 portion of vegetables
															need to clean properly as eaten uncooked
	Accept change	Yes/No	accept					accept		menu can be changed
			excited to have more food in canteen
		Motivation to change		health concern
		Facilitator to change			ready to pay more, if needed	Availability of healthy option
	Accept change: breakfast items		fruits
			cornflakes
	Accept change health personnel	Facilitator to change	good knowledge on healthy foods
	Diet chart					add calorie information
	Addition of fruits	yes/no	fruit and fruit juice stall	low consumption of fruits even if added
		barriers to fuit consumption		costly
				low level of knowledge on benefits
				perception: fruits are not filling and will not provide enough calorie for labor
	Addition of corn flakes	breakfast item	cornflakes
		yes/no	good to add variety of items
	Addition of variety to foods									beaten rice
		breakfast available	omlette/bread							bread
										jam
		breakfast add	jam/bread	whole wheat bread		oats (2-3 days/ week)				soup
			butter/bread
			corn flakes
			buckwheat pan bread
			vegetables
		do not add/ remove	ajimomoto	donut	oil, species
				oily foods	cold drinks
		food add				whole wheat bread
						yogurt
						hamburger
						fried rice
		facilitators to change				continue supply/ availability
	Alternative to animal milk	plant based milk
	Alternative to chauchau	choumin
	Alternative to cold drinks	Add	fruit juice
			lassi
			orange juice
			melon juice
			fresh juice
		Not add	can juice
	Alternate to rice		Brown rice	Roti	Maize
			Whole wheat bread "Roti"	Choumein	salad
			Maize pudding "Makai chyakla"		mixed fuits
			Millet pudding "Kodo dhido"
			Buckwheat bread "Fapar roti"
	Availability of hot case						add hot case
	Availability of greed salad	add	green salad	green salad	carrots
					raddish
					cucumber
	Availability of healthy options	add	egg
			fruits
		increase price	will buy if price increased and other options not available
			to increase price of unhealthy food is not ethical
	Availability of Micro wave		add micro wave
	Availability of rice for diabetes		Add lalkilla rice for diabetic
	Availability of seperate sugar				seperate added sugar
	ajinomoto			stopped using ajinomoto

## Sheet: facilitators to change
Theme	Category	CODES	Sub-codes	FGD1	FGD2	FGD3	FGD4	Interview 1	Interview 2	interview 3	interview 4	interview 5	interview 6	interview 7	interview 8	interview 9
	Infrastructure	Adequate number of man power		increase staff		increase staff			increase staff
									min 8-9 needed
			mechanism of price change
	Stragegies	Approach to bring change			commitment from higher authority	continue existing system	add calorie information	add healthy options in menu	collaborate within department	follow the time table properly	form a managment committee with medical person, admin body
					add man power	slowly add the changes into it	add healthy options		dicuss with others		managment body collectively decide on menu
					add healthy options (eg: roti for puri)	change menu slowly	comparable price of healthy and unhealthy foods		slow process		plan deligently by management committee
						remove items slowly	color coding		cant be change overnight		involve caneen staff
						banning unhealthy food like chauchau for certain days			Display item in showcase
			Improve options			offer healthy options in addition to previous one	offer healthy option (eg while making puri, add roti)				get suggestions from patients, staffs and students
				quality of food is important		increase quality along with the price
				presentation of food should be good
											seggregate canteen by food types (jeri, laddu/ roti/ momo, choumein, samosa)
		Addition of varity of foods		separate fruits/juice stall		fruit stall	Put roti as alternative	additoin of fruits not a problem, no need extra manpower	fruits: can be kept as separate item in menu, no problem	fruits are not in menu	Mass meeting of staff to collect preferred food items
						chau chau	Yogurt	porridge
							Ham burger	roti
							Add multiple choice
			breafast items	Oat meals		provide different varities of vegetables	oat meats	needed addiitonal manpower	oats: can be kept seperately		general administration should recommend	addition of oats, cornflakes can be done easily once it is in menu			cornflakes
				Cornflakes		fruits	corn flakes				Admin should approve				pancake
				egg			Make canteen lavish as food court, add mcdonalds, hamburgers.. they are unhealthy but can be made healthy options								fruits
				fruits			fruits
				roti
				Sandwich
			Lunch items (green salad)	green slalad		at least two variety of veg	Salad
		Add ready made foods					Oat meal, corn flakes
						timely serving is important
		Regular supply					regular supply of healthy food
		Replace unhealthy with healthy		cold drinks with juice, lassi			cold drinks with juice
				Chauchau with noddles
				white bread with brown bread
		Provision of information				health education to staff	health education	display of healthy food in notice board					education on healthy food		information on healthy food on board	formally in organise manner
						provide information on required calorie for person	education on junk food	add calorie information in notice							information on availibity of fruits	informally in every place as billboard
						information on different kind of food with different color	education on oil intake
							add information on calorie comparing different foods
							Add diet chart
		Food at cheaper price		cheaper item slowly taken up												3rd thing at affordable price
		Trail of new item		should trail and gradually food habit will change
		Hot Serving		food should be served hot with warming system or additon of microoven					addition of hotcase to store roti
		Recovering loss in canteen
	Personal choice	Opportunity to avoid unhealthy diet					Do not choose oily meat
							Make food in healthier way					charging optimal price for organising program in canteen
	Training staff					traning for cooking different varites	Train in diabetes	training needed to staff on cooking		12-15 staff out of 34 are trained for cooking			training to staff on standard place		training and observation in other place	staff hasnot got training as wanted
						knowledge on healthy food	hygience maintennce			recently trained on maintaining hygeine however lack knowledge/training on healthy food or balanced diet.			training on hygenic preperation of food			train in food handling
										used to have training by nutritionist bimonthly on food for particular diseases						train on basic nutrition related things
																give education on institution value
	special character of hospital			health personnels has knowledge of healthy food			Canteen is not for profit									most of staff are health concious
							Health personnels have better knowledge
	White rice	alternative to rice		add roti			add roti
				paratha
				brown rice
				parboiled rice
	Role of canteen	provide information			provide information on calorie		diabetes and food									awareness is first thnings
							calorie
																2nd availability of option
		provide option		offer healthy option			have healthy options available
		maintain hygience		improve hygenic behaviour of canteen			store in right temperature
							follow hygenic process
							repair floor in the upper canteen
		monitoring				supervison by nutritionist	regular monitoring by nutritionist	checking quality of food brought by vendor				checking quality of vegetables or meat				aviability of committee but not functioning properly
		Manage crowd		separate time frame for students and staff		separate time frame for students and staff
		Promotion of canteen food		At first canteen food should be promoted
		infrastructure changes														separate preperation area
	Willigness to change															separate place for spices
																properly organised talbes
	Process in canteen							montly bill is forwarded	involvement of higher authotirities	for changing menu canteen staff should talk with management team and team will bring change		no demand on additoin of fruits yet. If there is demand,it can be incoperate	discussion among the staff and put forward the suggestion
								changing menu top to down approach		for changing price, decision should be from higher authority and changed should be made in computer system		change iin price is suggested by hospital management and endorsed by hospital management committee
	poineer															hospital can be role model for other institute

## Sheet: Barriers to change
Categories	CODES	Sub-codes	FGD1	FGD2	FGD3	FGD4	Interview 1	Interview 2	interview 3	interview 4	interview 5	interview 6	interview 7	interview 8	interview 9
cutural	Barriers to change					remove oil from foods like puri and samosa - not possible		Dont add alad		difficult to maintain hygience with variety
	Replacement not good option		replacement of item not possible but should make healhty		replacement is difficult but should add healhty options	people like bakery items		staff hasnot asked for addition of items like oats				we should add items rather than removing
						having packaged juice (real juice) since childhood
	Difficult to change habit		taste is important	people will take unhealthy food thinking as theyare consuming not regularly	people will pay any amount for favourite food like fanta	Taste is important		people doesnot like food cooked by boiling				might not blant taste of porridge
						Leaving coke is different						had tried boil items as people mightnot like it
						It takes time to change habit
	junk food preferred by many		all of us take patpatey
Type of food	instant food					packaged juice
						instant noodles (chauchau)
								No feedback from clients
Financial						will add cost
	Cost: Barrier for change		addition of varities will increase cost	cost will determine the selection of food	prefer cheaper cold drinks to expensive juice	Juice are more expensive than cold drinks	fruit juice will be expensive		at the price of 45 rupee cannot improve the variety
					in Nepal whenever bring changes cost should be consider	Buying juicer (to add fruit juice)
	Difficult to make change		difficult to make noodles( to replace chauchau)			Increasing price is difficult (even if it is unhealthy)
	Canteen at loss		canteen is at loss						need to increae the price of item as quality is also good		selling at lower than cost price
											payment has been delayed for 2-3 month but not sustainable
infrastructure			lack of adequate manpower	lack of adequate manpower		no adequate cooking gas	lack of adequate manpower	lack of adequate manpower	two people constanly required for serving and cooking roti in lunch time		cannot add item as they will ask for manpower		inadequate manpower	lack of adequate manpower	lack of adequate manpower leading to compramise in quality of food
			inadequate space			time consuming to add variety (especially making roti)	thus cannot divide work. So some area neglected	lack of training to staff	lack of human resources					inadequate space	difficult to ask for change with this infrastructure and manpower
						time consuming to prepare fruits (check, wash, cut)	inadequate trained staff	vendor not supplying as per order	have to give 4 time food to patient in addition to staff	difficut					many other prioriry of the hospital
						lack of human resource	lack of traning to staff on cooking		inadequate space in main canteen
			pre orer food			untrained staff	inadeuate utensil like spoon, plate or benches
						Uneaten cooked food goes waste
						Storing fruits
Brown rice	Barriers to brown rice		expensive	not familiar with taste	tasteless	not tasty		lack of knowledge							availablitliy
			unaviability	looks dirty	time consuming to cook	not familiar in our culture	unavialable								expensive
				changing white to brown rice difficult	no knowledge on importance	higher cost									white rice itself doesnot cause obesity/diabetes
					not familiar with taste	Nepali food is white rice									portion of white rice not much, so no need to worry
					difficult to adopt at once but promotion slowly it will be accepted	Difficult to adopt in the beginning
		color coding				Not ethical to keep red color coded foods in canteen
Knowledge					no knowledge on consumer about required calorie
					knows have to eat less but not how much
							items like fruits not avialable in menu
							not system of tracking amount of food used or trown in litter
	Barriers to add fruits juice						lack of manpower	lack of machine	no machine
							cost	lack of knowledge on preperation	need one manpower constiniously for coffee and juice					machine
							lack of machine							manpower
	Barriers to add roti in breakfast							lack of adequate manpower	time consuming ( 1 sukka roti= 10 puri)		difficult to add roti in breakfast as lack of manpower				providing in large scale is difficult
															not adequate human resource
	Barriers to organic vegetables								keeping all organic vegetables not possible		difficult to separate organic or not	not avialable in market		difficult to separate organic or not	price and supply is challenging
											expensive than regular vegetables
	barriers to add fruits													people doesn’t seek for fruits	cost is main factor
															no habit for eating fruits in breakfast
															has not explored about use of local fruits

## Sheet: probable interventions
category	CODES	Sub-codes	FGD1	FGD2	FGD3	FGD4	Interview 1	Interview 2	interview 3	interview 4	interview 5	interview 6	interview 7	interview 8	interview 9
Calorie coding				displaying calorie information will be effective		calorie comparing different foods	might be effective	lack of knowlwdge to people on calorie conataining						not effective
						display calorie values in canteen
	Effect of calorie information				effective to person who are health consious	if we put in in menus, it may not be evidently noticeable			information should be kept in board or in list		would be effective especially those who doesnot have idea about the amount of calorie in food
		beneficial for sick people	good for people with some healht issue			Adding in a place where every one can see will be helpful			it might not be effective (people will take food although they know it is not healthy to them)		people would chose according to their physical activities	only few people might care about calorie
						calorie information according to portion size					till now choice is based on taste of food but with information it might have impact	might not be effective
												may be effective slowly
	Barriers														calcualting calorie according to portion size
															self serving mechanism, so variable portion size
Color coding	barriers for traffic color coding		should be good criteria for giving color.		first people should understand what that color means	People may question, why keeping red coded foods if that is unhealthy	ineffective		no problem in implement the idea	difference according to physical activty of a person	staff might not bother about colorwhile hungry			not effective	it will take longer time to understand it
					question will rise about selling of red colored food	may motivate people	people wont understand meaning of color				might be effective for general information
	Traffic color light easier		better than making calculation	will be more effective			people have to ask for meaning	effective
			psychologically effective
Preferece
altering price	effect of altering price		chaeper and healther food will be consumed	healthy food cheap will be better	will discourage unhealthy food		doesnot effect a lot in management from management prospective	wont be effective	doesnot effect choice		staff will blame why ony this is expensive	price change in unhealthy item should not done			price can be made change for betterment
			should not more than marker price	if unhealthy item become expensive then we wont eat those	some believe it wont be effective			difficult to separate healthy/unhealthy	people will take coke though they know it is bad for them			objection form the staff			canteen has been functioning for long time, so acceptance from staff might be tricky
Kitchen gardening							can grow onion, garlic etc
Separate sugar							needed separate spoon and manpower to take of it					not tasty as boiled at once
												sugar will be dirty
												place will be also dirty

## Sheet: FGD 1
Codes	memo	Categories	Verbatem
Balanced diet	healthy food, less fat separate		Swasthakar bhannale chai aba sabai nutrients haru hunu paryo tesma pani aba adequate amount ma age anushar haina usko aafno working labour kasto garcha tyo anushar adequate amount ma hunu paryo.
Hygenic food	healthy food		Tesma chai ajhai swasthakar bhannale chai aba hygiene ko hisab le bujhnu paryo, free from micro organisms.
Beneficial for health	healthy food
as per body requirement	healthy food
NCDs due to high calorie/fat diet
Suitable to environment	healthy food		Fooding habits haru ta aba […] good food to diagnose to say ahh[..] depends on the environment, and the culture also. Chiso thau cha bhaney/ aba obviously, he will consume more amount of protein. kina bhaney/ warmer places he will consume lesser consume protein. He will consume more fat
Suitable to activity	healthy food		hamro ma life style ma, exercise period chaina. Tehi bhayera, hamilai tei cheese naramro huncha. Uni harulai, tei exercise garchan /tei bhayera /kina bhaney/ uniharulai ramro huncha.
Hygenic preperation/Hygenic food	healthy food
Culturally adopted	healthy food
Nepali diet	healthy food
Unhygenic diet	unhealthy food
High fat Diet	unhealthy food
Junk food	unhealthy food
Trans fat	unhealthy food
Unhygenic behaviours	unhealthy food
not as per body requirement	unhealthy food
not according to health condition	unhealthy food		Aba kasailai afno/[umm…]/maile agina vanihaley health condition plus disease ko anusar pani farak farak khana khanu parney hunxa . Tyo anusar khayena vaney pani tyo aswathakar hunxa sakxa .Jo euta normal manxe jasle digest garna sakxa/[ hh..] different disease haru vako anusar usle diet ta farak farak khayena vaney tyo ta aba/[.] jastai for example- diabetes vako pa-patient lai aba/[..] chai aba …
excess amount of food	unhealthy food
Poor preperation of food	unhealthy food
High salt intake	unhealthy food
Culturally inappropiate	unhealthy food
lack of exercise	food leading to obesity
sedentary lifestyle	food leading to obesity
High carbohydrate	food leading to obesity
food leading to obesity	food leading to obesity
par boiled rice	alternative to white rice
polished rice
visual satisfaction	barrier to addition of brown rice
unpalatable boiled rice	barrier to addition of brown rice
Societal misperception of boiled rice	barrier to addition of brown rice
status symbol	barrier to addition of brown rice
influence of advertisement
brown rice	alternative to white rice
Culturally adopted
Local rice
coated rice
aviability of rice for diabetes
organic food are good
maize/wheet better	food for diabetes		carbohydrate tesma chai kam hunxa compare to rice ke. Telle garda kheri/tyo khanasakne/ Ra tesma chai fibre pani jyada hunxa.
maize items for diabetes	food for diabetes		Ra aaile chai hamro kasto cha bhane, Diabetes lagi sake pachi chai/ makai bata baneko parikar haru khane chalan xa.
roti
time consuming
alternative to rice
changing food habit
nepali diet	healthy food
oily food	perception on canteen food		hamile tyo tissue paper ma shoak garda pani purai vijxa k/tyo vijira hunxa
Reused oil	unhealthy food		tel lai kati choti use garxa hola/
unhygenic behaviours:dishwashing	perception on canteen food
improve sanitary behviours	perception on canteen food
unhygenic behaviours:food preparation	perception on canteen food
not fresh items	perception on canteen food
rewarming of food	perception on canteen food
milk product: healthy food
cold drinks unhealhty	perception on canteen food
ignorance
Junk food
ajinamotto
unhygenic behaviour: cooking	perception on canteen food
lack of adequate manpower	barrier for change
aviability of healthy options		Kunai pani unhealthy food lai nikaalna lai price badaunu vaneko tyo/ matlab, niyam le nai mildaina vanum na|aviability of healthy options >>|. Jaba samma kunai alternative/ tesko ramro raakhnu hunna. Tyo kura hatauna jati sukai price increase garnus,manxe le badheta ma aaera khanai parxa. Manau, daal , vaat , tarkari ko price tapaile 100 rupee nai garey pani aru available xina vane/aakhir ma, tyo…
accept change
addition of oats,cornflakes	inervention
self serving mechanism
accept change: health personnel	facilitator for change in canteen
accept change:breakfast item
Limited aviability of varities:Barrier
additon of varities of food
potiential consumer to brown rice
unaviabiity of brown rice
cold drinks with type of food
alternative to cold drinks
Barrier to change
healthy cooking practice
replacement not a good option
items that can be removed
junk food prepered by many
alternative to chauchau
difficult for younger generation
alternative to animal milk
health personnel as role model
adequate no of manpower
food at cheaper price
hygenic behaviour
trail of new food
gradual change of food habit
brown bread in replace of white bread
cheper canteen food
canteen at loss: barrier to change
quality is important
paying attitude of consumer
spending much time here
increase cost: barrier to additon of varities
taste is important
perception of canteen food
crowd in canteen
separate time frame for lunch
inadequate space
long waiting hours
behaviour of canteen staff
effect of calorie information
beneficial to sick person
factor influencing choice of food
traffic color liht easier
psychologically effective
difficult to change habit
labelling will effect choice
criteria for differenciating food
traffic color light-better
effect of altering price
promotion of canteen food:facilitator
presentation of food
addition of varities of food
Hot serving
time of food aviability
aviability of microoven/oven
breakfast item
addition of fruits
aviability of green salad
some people doesnot pay
proper payment system
proper control mechanism
less use of oil,spices

## Sheet: FGD 2
Nepali Diet
Hygenic food
Beneficial for health
Balanced diet
local grown food:healthy food
high fat diet
stale food
Chemical fertilizer used food
high sugar containing food
food leading to diabetes
local rice
par boiled rice
high carbohydrate
lack of exercise
sendentary lifestyle
Dry food
Food preventing diabetes
eat less carbohydrate
fibre containing diet
lack of adequate manpower
roti
ajnamotto
opinion on canteen food
bakery product
breakfast item
high fat diet
alternative to rice
aviability of green salad
breakfast item
brown rice				ramro vaney pani prayog ma sarai nahola teti..kina vaney hamilai swad aba seto chamal nai khaney vaisakyo/ani khera aba mitho khaisakey paxi namitho ma jaada /ae.. rog nai laagya jasari ta kosle khaera basxa vanney ta vaihaalxa ni
misinforamtion regarding brown rice
visual satisfaction
approach to bring change
lack of adequate manpower
behavour of canteen staff
items that can removed
cold drinks: unhealthy
no labelling of preperation and quality
misconception about cold drinks
taste is improtant
factor influencing choice of food
cost
cheaper canteen food
price increase
price decrease
accept change
difficult to change habit				khaney kura haru le manxe lai aba yo aja kaile kai khaney ho pachauna sakxau vanera pani khaihaalxa /koi koi le yelle malai swayena ma ta khanna khaley pani hunxa
calorire information: effective				ah yesma yeti hunxa./tapai haru ko yeti xa/yeti calorie tapai haru lai chahinxa,yo yo khanu parxa vanyo vaney ta hami sabai xaanera khanxau.
traffic color coding effective
effect of altering price
price change not effective
limited options of food
additoin of fruits
opinion on price change
addition of varities of food

## Sheet: FGD 3
as per body requirement
balanced diet
seasonal food
nepali diet
Meat:healhty diet
fruits:healthy diet
NCDS due to high calorie
Unbalanced diet
unhygenic diet
stale food
high fat diet
poor preperation of food
junk food
hygenic preperation
not according to health condition
visual satisfaction
home cooked food
reused oil
food leading to diabetes
lack of exercise
food leading to obesity
family history
adequate exercise
alternative to rice
par boiled rice
brown rice		perception on brown rice
perception of brown rice		perception on brown rice
misinformation regarding brown rice		perception on brown rice
less carbohydrate		perception on brown rice
lack of taste		perception on brown rice
misconception regarding diabetes
lack of knowledge		perception on brown rice
unfamiliar with brown rice		perception on brown rice
tie consuming		perception on brown rice
difficult to accept change		perception on brown rice
promotion of brown rice		perception on brown rice
smoky food unhealhty
limited aviability of varities: Barrier
roti
bakery product
boiled egg
aviability of separate sugar
addition of varities of food
lack of adequate manpower				uniharu lai chai main limitation dekheko chahin number of staffs haru canteen ma dui tin jana hunxa aba hamilai pani yo banaideu uu banaideu vanna jana lai pani ali aftero hunxa kinabhane thorai hunu hunxa/ ek jana le serve garnu paryo ek jana vaada pakhaalnu paryo ek jana samaan arrange garnu paryo tai dui tin jana ma uua haru manage garnu parney hunxa tai vaera vyai navyai huney vako le
adequate manpower
traning of cooking staff
fresh juice
Cost				|hoina ma baru ek glass fanta khanxu tyo malai sasto parxa ni ek glass apple juice khanu vanda ta hoina maile din dinai garmi mahina ma din DINAI KHANXU [..] vaney pani maasik rup ma malai ta hazar pandhra saya rupee farak parney vayo yo hisaab ma kasari milauna sakinxa ta|
Cheaper canteen food
accept change
replacement not good option
approach to bring change
separate time frame for lunch				ellai euta maintain garna alai time milauney ho ki, student lai yo time ma diney, staff lai yo time ma diney vanera.
alternative to chauchau
provision of information				ani ahile chai khasma malai kati calorie chahinxa vanera malai tha xina tai vaera ma tyo chai ma mandina tara once I know ki malai yeti chahinxa vanera tha vaisakey paxi ma tyo hisaab gari-gari khanxu
taste is important
price change practically not feasible
price change not effective
price increase
timely serving
current avialable food healthy
promotion of healthy food
items that can be removed
factor influencing choice of food
effecto of calorie information				hosh yesle dherai farak parxa teslai kaslai matra farak paarxa vaney jo change chahanxaa, HOINA?jasle aaaafno health ko condition katti ko tha xa[..]testo manxe haru lai farak parxa yesle definitely natra vaney kai pani farak pardaina hoina?
traffic color light easier				rato aba ekdum unhealthy, aswathakar vanera ekdum declare nai gari sakey paxi ta tyo manxe ko option ma pardai pardaina sayad nai hai mero bichar ma tes paxi aauney vanekai dui ta alternative ho euta yellow, euta green
cost				hoina, Nepal ma swavabik nai rup le Nepal jasto desh ma jasto kura garey pani paisa ko kura definitely rup ma uthxa, attach hunxa hunxa hoina yehi kura le, yehi kura lai sum banauna ta samaya ta linxa ni hoina
opinion on price change
cold drinks:unhealthy
difficult to change habit
effectiveness of knowledge
effect of screening
ignorance

## Sheet: interview
hygenic foood				aba tapaiko khana chai mitho banauney tara tyo khana fohor vayo vaney ta tyo ramro vayena.. ma chai tai nai bujhxu..|
unhygenic behavior
ajinamotto
high fat diet				aba tapaiko canteen ma j pani chillo padartha k../bread khaye ni chillo padartha,/ aba tarkari khaye ni chillo padartha../aba puri khaye ni chillo padartha..
dry food
lack of adequate manpower				manpower vayo vaney ta kaam pani baadna sakinxa ni../telle sar safai garney, /taile khana banauni, /taile birami lai herni/, taile aayo vaney coupan lini/..ani manage garni..tyo manage xina../5 jana xa…5 jana kata bata lini? Vaada maajna lagey dui jana chahinxa..ho? /coupan herna ek jana lai, khana haalna lai ek jana,/ siddhey paxi ta khana pani haalnu paryo ni..ani/ arko le table poochh vanxa, t…
adequate number of manpower
chemical fertilizer used food
training				aba tapaiko/ yo chai gaera /sabaile cook kai training linu parney hunxa k./.aba vanna ta hamro hospital le ni canteen chalayo vanxa hoina? /Canteen chalayo vanxa /aba janak pani cook, suman pani cook, bikash pani cook, tara cook training koi sanga ni xina k../tyo vaena vaney canteen ramro vayena k./.daal vaat pakauna tapailai ni aauxa..malai pani aauxa..hoina? /taste matra farak ho k..
lack of training				aru chai k vaney sabai sanga training hunu paryo k..aba praye../ praye lai roti belna pani aaudaina ni…/malai aauxa vanera tapailai aauxa vanne xina ni…hoina?/ Malai aba sabailai training pani chahiyo, manpower pani chahiyo..hoina? aba banaunu parney tapailai vanau/ aba ya prarye lai Chinese khana kasari banauney kasaile tha xina k../aba maathi bata chinese khana bana vanyo vaney banauni kalle? T…
				aba banauni gun nai xina..kasari banaunu parxa vanne kasailai..aba ghar ma daal, vaat, tarkari banako manxe lai ya kitchen ma raakhera kaam xina ni
limited aviability of varities
Decision for canteen management
misinformation regarding healthy food
inadequate infrastructure				ani aru chai tapaiko aba kursi haru pani xina..tyo pani thapnu parxa..main manxe haru aauni..basni..seat ko..aba uthera ta kasaile pani khadaina hoina/ tesko laagi ta kursi haru pani uu garnu paryo..chamcha, kaata haru pani use garnu paryo..chamcha ,kaata haru pani pugdaina ni../aba tapaiko manxe ko matra pugisakey paxi samaan ko matra pani badaunu paryo ni../yo sochai chai yo hospital ma xina na…
improvement in canteen
checking quality in food items
organic farming
source of food to users
healhty cooking practice
reused oil				aba roast banako tel maasu ma use garxa..hoina? tapaiko tesma ta kai nahaley 3 litre laagxa..tyo tel use garna ko laagi tin litre tel ta tin din nai laagxa..tin din samma ta tyo tel raakhera use garda ta tyo satyata nai ho..ma tyo kura lukaera gardina..tyo satyata nai ho..tyo use nai hunxa…
aviability of separate sugar				aba tesko laagi chai vaada pani xina..ani tapaiko feri tyo use garna ko laagi chamcha chahinxa..ani tapaile chini khanu hunxa tapaile fitera raakhda arko le ta tyo khadaina..tesko laagi ta chamchai chahinxa…tesko laagi chai k vaney …/|aviability of seperate sugar >>|canteen ma paryapta matra ma samaan hunu paryo…hoina? Paryapta matra ma byakti haru hunu paryo k…manpower hunu paryo..tyo vayo vaney…
barriers to change
approach to bring change
addition of fruits
addition of oats, cornflakes
alternative to rice
large number of consumer
involvement of higher authority in decision making
process to change menu items
cheaper canteen food
adulterated food
misconception about cold drinks
barriers to add fruits juice
displaying the healthy items				aba tyo ta aba /main ma ta hoina,/ euta uu lekhni, euta notice ma taasdini k..tyo vayo vaney better hunxa.
calorie information effective
traffic color ineffective
unaviability of brown rice

[truncated: 7 more sheets: interview 2, interveiw 3, interview 5, interview 6, interview 7, interview 8, interview 9]
